# Supplementary material for: Low-Salt Diet Regulates the Metabolic and Signal Transduction Genomic Fabrics, and Remodels the Cardiac Normal and Chronic Pathological Pathways
Source: Curr Issues Mol Biol. 2024 Mar 12;46(3):2355–85. doi: 10.3390/cimb46030150 (PMC10969083; doi:10.3390/cimb46030150)
Supplement: Supplementary file 1 [file cimb-46-00150-s001.zip]

Archive with 1 entries (1 files):
- cimb-2887816-supplementary.pdf
